# Supplementary material for: Cholesterol and Egg Intakes with Cardiometabolic and All-Cause Mortality among Chinese and Low-Income Black and White Americans
Source: Nutrients. 2021 Jun 19;13(6):2094. doi: 10.3390/nu13062094 (PMC8234137; doi:10.3390/nu13062094)
Supplement: Supplementary file 1 [file nutrients-13-02094-s001.zip]

Archive with 1 entries (1 files):
- nutrients-1229345-supplementary.pdf
